# Supplementary material for: Evaluation of In Vitro Cytotoxic Potential of Avarol towards Human Cancer Cell Lines and In Vivo Antitumor Activity in Solid Tumor Models
Source: Molecules. 2022 Dec 19;27(24):9048. doi: 10.3390/molecules27249048 (PMC9788264; doi:10.3390/molecules27249048)
Supplement: Supplementary file 1 [file molecules-27-09048-s001.zip]

Archive with 1 entries (1 files):
- molecules-2015316-supplementary.pdf
